# Supplementary material for: Effects of Training for First Milking Involving Positive Tactile Stimulation on Post-Calving Maternal Behaviors in Primiparous Gyr Dairy Cows
Source: Animals (Basel). 2023 Mar 3;13(5):921. doi: 10.3390/ani13050921 (PMC10000114; doi:10.3390/ani13050921)
Supplement: Supplementary file 1 [file animals-13-00921-s001.zip]

Archive with 1 entries (1 files):
- animals-2128148-supplementary.pdf
